# Supplementary material for: Pp6-Pfkfb1 axis modulates intracellular bacterial proliferation by orchestrating host-pathogen metabolic crosstalk
Source: PLoS Pathog. 2025 Dec 31;21(12):e1013304. doi: 10.1371/journal.ppat.1013304 (PMC12782431; doi:10.1371/journal.ppat.1013304)
Supplement: S1 Table — (XLSX) [file ppat.1013304.s006.xlsx]

## Sheet: Sheet1
Gene	Frequency
6-phosphofructo-2-kinase/fructose-2,6-biphosphatase 1 (Pfkfb1)	3
WD repeat domain 31 (Wdr31)	3
Actin-like 7a (Actl7a)	3
Polymerase (RNA) II (DNA directed) polypeptide G (Polr2g)	3
DnaJ (Hsp40) homolog, subfamily A, member 3 (Dnaja3)	2
RALY RNA binding protein-like (Ralyl)	2
Transferrin (Trf)	2
Testis expressed gene 24 (Tex24)	2
PEST proteolytic signal containing nuclear protein (Pcnp)	2
Prion protein (Prnp)	2
Eukaryotic translation initiation factor 4A3 (Eif4a3)	2
RIKEN cDNA 4930557F10 gene (4930557F10Rik)	1
CD207 antigen (Cd207)	1
LON peptidase N-terminal domain and ring finger 3 (Lonrf3)	1
aldo-keto reductase family 1, member E1 (Akr1e1)	1
ankyrin repeat and SOCS box-containing 9 (Asb9)	1
glutaminyl-tRNA synthetase (Qars)	1
NFU1 iron-sulfur cluster scaffold homolog (S. cerevisiae) (Nfu1)	1
storkhead box 2 (Stox2)	1
RIKEN cDNA 4933434E20 gene (4933434E20Rik)	1
cleavage and polyadenylation specific factor 4-like (Cpsf4l)	1
inosine 5'-phosphate dehydrogenase 2 (Impdh2)	1
fibrillin 2 (Fbn2)	1
epoxide hydrolase 2, cytoplasmic (Ephx2)	1
transmembrane protease, serine 4 (Tmprss4)	1
NADH dehydrogenase (ubiquinone) 1 alpha subcomplex, 9 (Ndufa9)	1
family with sequence similarity 214, member A (Fam214a)	1
cyclin-dependent kinase-like 4 (Cdkl4)	1
cysteine-rich secretory protein 2 (Crisp2)	1
t-complex protein 1 (Tcp1)	1
tetraspanin 12 (Tspan12)	1
RAB1, member RAS oncogene family (Rab1)	1
cell cycle progression 1, opposite strand (Ccpg1os)	1
phosphotriesterase related (Pter)	1
cingulin-like 1 (Cgnl1)	1
RIKEN cDNA 4930428D20 gene (4930428D20Rik)	1
dynein light chain roadblock-type 1 (Dynlrb1)	1
additional sex combs like 1 (Asxl1)	1
ATP-binding cassette, sub-family F (GCN20), member 3 (Abcf3)	1
DnaJ (Hsp40) homolog, subfamily C, member 15 (Dnajc15)	1
cathepsin S (Ctss)	1
protein kinase C and casein kinase substrate in neurons 2 (Pacsin2)	1
tudor domain containing 7 (Tdrd7)	1
3-phosphoglycerate dehydrogenase (Phgdh)	1
N-acetyl transferase 1 (Nat1)	1
RIKEN cDNA 6820408C15 gene (6820408C15Rik)	1
euchromatic histone methyltransferase 1 (Ehmt1)	1
kelch-like 6 (Klhl6)	1
zinc finger protein 622 (Zfp622)	1
strain mixed chromosome 11	1
thioredoxin interacting protein (Txnip)	1
ribonucleotide reductase M1 (Rrm1)	1
natural killer cell group 7 sequence (Nkg7)	1
RIKEN cDNA 4931431B13 gene (4931431B13Rik)	1
adaptor protein complex AP-1, mu 2 subunit (Ap1m2)	1
tRNA selenocysteine 1 associated protein 1 (Trnau1ap)	1
proteasome (prosome, macropain) subunit, alpha type 1 (Psma1)	1
vacuolar protein sorting 37A (yeast) (Vps37a)	1
osteoglycin (Ogn)	1
echinoderm microtubule associated protein like 1 (Eml1)	1
centromere protein C1 (Cenpc1)	1
sulfotransferase family 1D, member 1 (Sult1d1)	1
spermatid perinuclear RNA binding protein (Strbp)	1
signal transducer and activator of transcription 6 (Stat6)	1
cDNA sequence BC051142 (BC051142)	1
cytochrome P450, family 2, subfamily b, polypeptide 10 (Cyp2b10)	1
vacuolar protein sorting 13 D (yeast) (Vps13d)	1
uncharacterized LOC105244282 (LOC105244282)	1
negative elongation factor complex member A, Whsc2 (Nelfa)	1
heat shock protein 8 (Hspa8)	1
uncharacterized LOC105247469 (LOC105247469)	1
IQ motif and ubiquitin domain containing (Iqub)	1
solute carrier family 39 (zinc transporter), member 9 (Slc39a9)	1
ARP3 actin-related protein 3 (Actr3)	1
desumoylating isopeptidase 1 (Desi1)	1
nudix (nucleoside diphosphate linked moiety X)-type motif 19 (Nudt19)	1
albumin (Alb)	1
olfactomedin 1 (Olfm1)	1
DnaJ (Hsp40) homolog, subfamily A, member 1 (Dnaja1)	1
growth differentiation factor 10 (Gdf10)	1
DEAD (Asp-Glu-Ala-Asp) box polypeptide 5 (Ddx5)	1
N-acetylneuraminic acid phosphatase (Nanp)	1
general transcription factor IIH, polypeptide 5 (Gtf2h5)	1
nitrilase family, member 2 (Nit2)	1
fem-1 homolog c (C.elegans) (Fem1c)	1
TGFB-induced factor homeobox 1 (Tgif1)	1
collagen, type I, alpha 2 (Col1a2)	1
PHD finger protein 7 (Phf7)	1
strain mixed chromosome 12	1
Yamaguchi sarcoma viral (v-yes-1) oncogene homolog (Lyn)	1
H3 histone, family 3A (H3f3a)	1
testis-specific serine kinase 4 (Tssk4)	1
strain mixed chromosome 4	1
TAF5-like RNA polymerase II, p300/CBP-associated factor (PCAF)-associated factor (Taf5l)	1
SET domain, bifurcated 1 (Setdb1)	1
